# Supplementary material for: Effects of Low-Carbohydrate and Ketogenic Diets on Anaerobic Performance in Competitive Athletes: A Systematic Review and Meta-Analysis
Source: Nutrients. 2026 May 16;18(10):1589. doi: 10.3390/nu18101589 (PMC13209462; doi:10.3390/nu18101589)
Supplement: Supplementary file 1 [file nutrients-18-01589-s001.zip]

Archive with 1 entries (1 files):
- nutrients-4276806-supplementary.pdf
